# Supplementary material for: Establishment and characterization of patient-derived cancer models of malignant peripheral nerve sheath tumors
Source: Cancer Cell Int. 2020 Feb 19;20:58. doi: 10.1186/s12935-020-1128-z (PMC7031935; doi:10.1186/s12935-020-1128-z)
Supplement: Supplementary file 1 — Additional file 1: Table S1. Genes examined by NCC Oncopanel. [file 12935_2020_1128_MOESM1_ESM.xlsx]

## Sheet: Sheet1
Additional Table S1 A list of genes examined by NCC Oncopanel
single nucleotide variants and copy number alterations for all exons					Fusions
ABL1	CRKL	IDH2	NF1	RAC2	ALK
ACTN4	CREBBP	IGF1R	NFE2L2/Nrf2	RAD51C	AKT2
AKT1	CTNNB1	IGF2	NOTCH1	RAF1/CRAF	BRAF
AKT2	CUL3	IL7R	NOTCH2	RB1	ERBB4
AKT3	DDR2	JAK1	NOTCH3	RET	FGFR2
ALK	EGFR	JAK2	NRAS	RHOA	FGFR3
APC	ENO1	JAK3	NRG1	ROS1	NRG1
ARAF	EP300	KDM6A/UTX	NTRK1	SETBP1	NTRK1
ARID1A	ERBB2/HER2	KEAP1	NTRK2	SETD2	NTRK2
ARID2	ERBB3	KIT	NTRK3	SMAD4	PDGFRA
ATM	ERBB4	KRAS	NT5C2	SMARCA4/BRG1	RET
AXIN1	ESR1/ER	MAP2K1/MEK1	PALB2	SMARCB1	ROS1
AXL	EZH2	MAP2K2/MEK2	PBRM1	SMO
BAP1	FBXW7	MAP2K4	PDGFRA	STAT3
BARD1	FGFR1	MAP3K1	PDGFRB	STK11/LKB1
BCL2L11/BIM	FGFR2	MAP3K4	PIK3CA	TP53
BRAF	FGFR3	MDM2	PIK3R1	TSC1
BRCA1	FGFR4	MDM4	PIK3R2	VHL
BRCA2	FLT3	MET	POLD1
CCND1	GNA11	MLH1	POLE
CD274/PD‐L1	GNAQ	MTOR	PRKCI
CDK4	GNAS	MSH2	PTCH1
CDKN2A	HRAS	MYC	PTEN
CHEK2	IDH1	MYCN	RAC1
