# Supplementary material for: Establishment and characterization of patient-derived cancer models of malignant peripheral nerve sheath tumors
Source: Cancer Cell Int. 2020 Feb 19;20:58. doi: 10.1186/s12935-020-1128-z (PMC7031935; doi:10.1186/s12935-020-1128-z)
Supplement: Supplementary file 2 — Additional file 2: Table S2. Anti-cancer agents examined in this study. [file 12935_2020_1128_MOESM2_ESM.xlsx]

## Sheet: Sheet1
Additional Table S2 A list of anti-cancer agents examined in this study
Cat#	CAS#	Name	Category	Provider
S2409	32981-86-5	10-Deacetylbaccatin-III	Anti-cancer compound	Selleck Chemicals
S1233	362-07-2	2-Methoxyestradiol	Anti-cancer compound	Selleck Chemicals
S2553	5451-09-2	5-Aminolevulinic acid hydrochloride	Anti-cancer compound	Selleck Chemicals
014-21261	50-76-0	Actinomycin D	Anti-cancer compound	Wako
S1983	2922-28-3	Adenine hydrochloride	Anti-cancer compound	Selleck Chemicals
S1011	439081-18-2	Afatinib (BIBW2992)	Tyrosine kinase inhibitor	Selleck Chemicals
S1630	315-30-0	Allopurinol (Zyloprim)	Others	Selleck Chemicals
S1278	645-05-6	Altretamine (Hexalen)	Anti-cancer compound	Selleck Chemicals
A4933	112901-68-5	Amifostine trihydrate	Others	LKT labs
S1188	120511-73-1	Anastrozole	Anti-cancer compound	Selleck Chemicals
S2221	811803-05-1	Apatinib (YN968D1)	Tyrosine kinase inhibitor	Selleck Chemicals
40370	1327-53-3	Arsenic(III) oxide	Anti-cancer compound	Wako
S2264	71963-77-4	Artemether (SM-224)	Anti-cancer compound	Selleck Chemicals
S3017	50-78-2	Aspirin (Acetylsalicylic acid)	Anti-cancer compound	Selleck Chemicals
S1457	229975-97-7	Atazanavir sulfate	Anti-cancer compound	Selleck Chemicals
S1005	319460-85-0	Axitinib	Tyrosine kinase inhibitor	Selleck Chemicals
S1782	320-67-2	Azacitidine (Vidaza)	Anti-cancer compound	Selleck Chemicals
S4194	134-58-7	Azaguanine-8	Anti-cancer compound	Selleck Chemicals
S1835	83905-01-5	Azithromycin (Zithromax)	Anti-cancer compound	Selleck Chemicals
S1085	414864-00-9	Belinostat (PXD101)	Anti-cancer compound	Selleck Chemicals
S1212	3543-75-7	Bendamustine HCL	Anti-cancer compound	Selleck Chemicals
S3037	190786-44-8	Bepotastine Besilate	Anti-cancer compound	Selleck Chemicals
S4239	484-20-8	Bergapten	Anti-cancer compound	Selleck Chemicals
S3032	130641-38-2	Bindarit	Anti-cancer compound	Selleck Chemicals
S1214	9041-93-4	Bleomycin sulfate	Anti-cancer compound	Selleck Chemicals
S1013	179324-69-7	Bortezomib (Velcade)	Anti-cancer compound	Selleck Chemicals
S1014	380843-75-4	Bosutinib (SKI-606)	Tyrosine kinase inhibitor	Selleck Chemicals
S1692	55-98-1	Busulfan (Myleran, Busulfex)	Anti-cancer compound	Selleck Chemicals
S1119	641571-10-0	Cabozantinib (XL184, BMS-907351)	Tyrosine kinase inhibitor	Selleck Chemicals
S2226	870281-82-6	CAL-101 (Idelalisib, GS-1101)	Anti-cancer compound	Selleck Chemicals
S1288	7689-03-4	Camptothecin	Anti-cancer compound	Selleck Chemicals
C2634	154-93-8	Camustine	Anti-cancer compound	TCI chemicals
S1156	154361-50-9	Capecitabine (Xeloda)	Anti-cancer compound	Selleck Chemicals
S3000	51460-26-5	Carbazochrome sodium sulfonate	Anti-cancer compound	Selleck Chemicals
S1215	41575-94-4	Carboplatin	Anti-cancer compound	Selleck Chemicals
S1289	61422-45-5	Carmofur	Anti-cancer compound	Selleck Chemicals
S1261	169590-42-5	Celecoxib	Anti-cancer compound	Selleck Chemicals
S2408	71610-00-9	Cephalomannine	Anti-cancer compound	Selleck Chemicals
S4288	305-03-3	Chloroambucil	Anti-cancer compound	Selleck Chemicals
S1166	15663-27-1	Cisplatin	Anti-cancer compound	Selleck Chemicals
S1199	4291-63-8	Cladribine	Anti-cancer compound	Selleck Chemicals
S1218	123318-82-1	Clofarabine	Anti-cancer compound	Selleck Chemicals
S2561	50-41-9	Clomifene citrate (Serophene)	Anti-cancer compound	Selleck Chemicals
S2613	60200-06-8	Clorsulon	Anti-cancer compound	Selleck Chemicals
S2900	1004316-88-4	Cobicistat (GS-9350)	Anti-cancer compound	Selleck Chemicals
15605	18080-67-6	Conoidin A	Anti-cancer compound	Cayman chemical
S2559	50-04-4	Cortisone acetate (Cortone)	Anti-cancer compound	Selleck Chemicals
S1068	220127-57-1	Crizotinib (PF-02341066)	Tyrosine kinase inhibitor	Selleck Chemicals
S2057	6055-19-2	Cyclophosphamide monohydrate	Anti-cancer compound	Selleck Chemicals
C6645	147-94-4	Cytosine β-D-arabinofuranoside hydrochloride	Anti-cancer compound	Sigma-Aldrich
S1221	4342-03-4	Dacarbazine (DTIC-Dome)	Standard chemotherapy reagent	Selleck Chemicals
S2215	208255-80-5	DAPT (GSI-IX)	Anti-cancer compound	Selleck Chemicals
S1021	302962-49-8	Dasatinib (BMS-354825)	Tyrosine kinase inhibitor	Selleck Chemicals
S7782	863127-77-9	Dasatinib Monohydrate	Tyrosine kinase inhibitor	Selleck Chemicals
S3035	23541-50-6	Daunorubicin HCl (Daunomycin HCl)	Anti-cancer compound	Selleck Chemicals
S1200	2353-33-5	Decitabine	Anti-cancer compound	Selleck Chemicals
D4227	24584-09-6	Dexrazoxane	Others	TCI chemicals
S1859	56-53-1	Diethylstilbestrol (Stilbestrol)	Anti-cancer compound	Selleck Chemicals
S1148	114977-28-5	Docetaxel (Taxotere)	Standard chemotherapy reagent	Selleck Chemicals
S1208	25316-40-9	Doxorubicin (Adriamycin)	Standard chemotherapy reagent	Selleck Chemicals
S2229	496775-61-2	Eltrombopag (SB-497115-GR)	Anti-cancer compound	Selleck Chemicals
S1250	915087-33-1	Enzalutamide (MDV3100)	Anti-cancer compound	Selleck Chemicals
S2521	51-42-3	Epinephrine bitartrate (Adrenalinium)	Anti-cancer compound	Selleck Chemicals
S1223	56390-09-1	Epirubicin HCl	Anti-cancer compound	Selleck Chemicals
S1023	183319-69-9	Erlotinib HCl (OSI-744)	Tyrosine kinase inhibitor	Selleck Chemicals
S2233	161796-78-7	Esomeprazole sodium (Nexium)	Anti-cancer compound	Selleck Chemicals
E0407	52205-73-9	Estramustin sodium phosphate	Anti-cancer compound	Sigma-Aldrich
S1225	33419-42-0	Etoposide (VP-16)	Anti-cancer compound	Selleck Chemicals
S1120	159351-69-6	Everolimus (RAD001)	Anti-cancer compound	Selleck Chemicals
S1196	107868-30-4	Exemestane	Anti-cancer compound	Selleck Chemicals
S2467	104227-87-4	Famciclovir (Famvir)	Anti-cancer compound	Selleck Chemicals
S1299	50-91-9	Floxuridine	Anti-cancer compound	Selleck Chemicals
S1491	21679-14-1	Fludarabine (Fludara)	Anti-cancer compound	Selleck Chemicals
S1229	75607-67-9	Fludarabine Phosphate (Fludara)	Anti-cancer compound	Selleck Chemicals
S2030	30484-77-6	Flunarizine 2HCl	Anti-cancer compound	Selleck Chemicals
S1209	51-21-8	Fluorouracil (5-Fluoracil, 5-FU)	Anti-cancer compound	Selleck Chemicals
S1908	13311-84-7	Flutamide (Eulexin)	Anti-cancer compound	Selleck Chemicals
S1191	129453-61-8	Fulvestrant (Faslodex)	Anti-cancer compound	Selleck Chemicals
S1025	184475-35-2	Gefitinib (Iressa)	Tyrosine kinase inhibitor	Selleck Chemicals
G0367	122111-03-9	Gemcitabine hydrochrolide	Standard chemotherapy reagent	TCI chemicals
S2413	27741-01-1	Geniposidic acid	Anti-cancer compound	Selleck Chemicals
S1342	446-72-0	Genistein	Tyrosine kinase inhibitor	Selleck Chemicals
082-07741	26833-87-4	Homoharringtonine	Anti-cancer compound	Wako
S1896	127-07-1	Hydroxyurea (Cytodrox)	Anti-cancer compound	Selleck Chemicals
S2680	936563-96-1	Ibrutinib (PCI-32765)	Tyrosine kinase inhibitor	Selleck Chemicals
S1228	57852-57-0	Idarubicin HCl	Anti-cancer compound	Selleck Chemicals
S1302	3778-73-2	Ifosfamide	Standard chemotherapy reagent	Selleck Chemicals
S2475	152459-95-5	Imatinib (Gleevec)	Tyrosine kinase inhibitor	Selleck Chemicals
S1026	220127-57-1	Imatinib Mesylate	Tyrosine kinase inhibitor	Selleck Chemicals
S1198	97682-44-5	Irinotecan	Anti-cancer compound	Selleck Chemicals
S2476	84625-61-6	Itraconazole (Sporanox)	Anti-cancer compound	Selleck Chemicals
S7930	219989-84-1	Ixabepilone (BMS-247550)	Anti-cancer compound	Selleck Chemicals
S3024	84057-84-1	Lamotrigine	Anti-cancer compound	Selleck Chemicals
S1028	388082-77-7	Lapatinib Ditosylate (Tykerb)	Tyrosine kinase inhibitor	Selleck Chemicals
ab142129	191732-72-6	Lenalidomide	Anti-cancer compound	Abcam
S1235	112809-51-5	Letrozole	Anti-cancer compound	Selleck Chemicals
S3031	668270-12-0	Linagliptin (BI-1356)	Anti-cancer compound	Selleck Chemicals
S2479	859-18-7	Lincomycin hydrochloride (Lincocin)	Anti-cancer compound	Selleck Chemicals
S1840	13010-47-4	Lomustine (CeeNU)	Anti-cancer compound	Selleck Chemicals
S4252	55-86-7	Mechlorethamine HCl	Anti-cancer compound	Selleck Chemicals
S1304	595-33-5	Megestrol Acetate	Anti-cancer compound	Selleck Chemicals
S1305	50-44-2	Mercaptopurine (6-MP)	Anti-cancer compound	Selleck Chemicals
S1735	19767-45-4	Mesna (Uromitexan, Mesnex)	Others	Selleck Chemicals
S2527	3963-95-9	Methacycline hydrochloride (Physiomycine)	Anti-cancer compound	Selleck Chemicals
S1210	59-05-2	Methotrexate	Anti-cancer compound	Selleck Chemicals
S1952	298-81-7	Methoxsalen (Oxsoralen)	Anti-cancer compound	Selleck Chemicals
S4009	223673-61-8	Mirabegron (YM178)	Anti-cancer compound	Selleck Chemicals
11434	18378-89-7	Mithramycin A	Anti-cancer compound	Cayman chemical
S8146	50-07-7	Mitomycin C	Anti-cancer compound	Selleck Chemicals
S1732	53-19-0	Mitotane (Lysodren)	Anti-cancer compound	Selleck Chemicals
doce	65271-80-9	Mitoxantrone	Anti-cancer compound	Selleck Chemicals
S2486	3160-91-6	Moroxydine	Anti-cancer compound	Selleck Chemicals
S3066	357-08-4	Naloxone HCl	Anti-cancer compound	Selleck Chemicals
S1213	121032-29-9	Nelarabine (Arranon)	Anti-cancer compound	Selleck Chemicals
S1033	641571-10-0	Nilotinib (AMN-107)	Tyrosine kinase inhibitor	Selleck Chemicals
S2721	75530-68-6	Nilvadipine (ARC029)	Anti-cancer compound	Selleck Chemicals
S1010	656247-17-5	Nintedanib (BIBF 1120)	Tyrosine kinase inhibitor	Selleck Chemicals
S4363	912-60-7	Noscapine HCl	Anti-cancer compound	Selleck Chemicals
S1060	763113-22-0	Olaparib (AZD2281, Ku-0059436)	Anti-cancer compound	Selleck Chemicals
S2205	183320-51-6	OSI-420 (Desmethyl Erlotinib)	Anti-cancer compound	Selleck Chemicals
S1224	61825-94-3	Oxaliplatin (Eloxatin)	Anti-cancer compound	Selleck Chemicals
S1150	33069-62-4	Paclitaxel (Taxol)	Anti-cancer compound	Selleck Chemicals
S2410	23180-57-6	Paeoniflorin	Anti-cancer compound	Selleck Chemicals
S1035	635702-64-6	Pazopanib HCl	Tyrosine kinase inhibitor/standard chemotherapeutic reagent	Selleck Chemicals
S7785	357166-30-4	Pemetrexed Disodium Hydrate	Anti-cancer compound	Selleck Chemicals
SML0508	53910-25-1	Pentostatin	Anti-cancer compound	Sigma-Aldrich
S1654	50-33-9	Phenylbutazone (Butazolidin, Butatron)	Anti-cancer compound	Selleck Chemicals
S5004	137071-32-0	Pimecrolimus	Anti-cancer compound	Selleck Chemicals
S2590	111025-46-8	Pioglitazone (Actos)	Anti-cancer compound	Selleck Chemicals
sc476477	54-91-1	Pipobroman-D8	Anti-cancer compound	Santa cruz
S1567	19171-19-8	Pomalidomide	Anti-cancer compound	Selleck Chemicals
S1490	943319-70-8	Ponatinib (AP24534)	Tyrosine kinase inhibitor	Selleck Chemicals
S1497	146464-95-1	Pralatrexate (Folotyn)	Anti-cancer compound	Selleck Chemicals
S1995	366-70-1	Procarbazine HCl	Anti-cancer compound	Selleck Chemicals
ab141959	82640-04-8	Raloxifene hydrochloride	Anti-cancer compound	Abcam
S1178	755037-03-7	Regorafenib (BAY 73-4506)	Tyrosine kinase inhibitor	Selleck Chemicals
S3020	128517-07-7	Romidepsin (FK228, Depsipeptide)	Anti-cancer compound	Selleck Chemicals
S2556	122320-73-4	Rosiglitazone (Avandia)	Anti-cancer compound	Selleck Chemicals
S1378	941678-49-5	Ruxolitinib (INCB018424)	Tyrosine kinase inhibitor	Selleck Chemicals
S7397	284461-73-0	Sorafenib	Anti-cancer compound	Selleck Chemicals
S1040	475207-59-1	Sorafenib Tosylate (Nexavar)	Anti-cancer compound	Selleck Chemicals
S1312	18883-66-4	Streptozotocin (Zanosar)	Anti-cancer compound	Selleck Chemicals
S2007	38194-50-2	Sulindac (Clinoril)	Anti-cancer compound	Selleck Chemicals
S7781	557795-19-4	Sunitinib	Tyrosine kinase inhibitor	Selleck Chemicals
S1042	341031-54-7	Sunitinib Malate (Sutent)	Tyrosine kinase inhibitor	Selleck Chemicals
S5003	104987-11-3	Tacrolimus (FK-506 )	Anti-cancer compound	Selleck Chemicals
S2225	901-47-3	TAME	Anti-cancer compound	Selleck Chemicals
S1300	17902-23-7	Tegafur (FT-207, NSC 148958)	Anti-cancer compound	Selleck Chemicals
S2099	110221-44-8	Temocapril HCl	Anti-cancer compound	Selleck Chemicals
S1237	85622-93-1	Temozolomide (Methazolastone)	Anti-cancer compound	Selleck Chemicals
S1044	162635-04-3	Temsirolimus (Torisel)	Anti-cancer compound	Selleck Chemicals
S1787	29767-20-2	Teniposide (Vumon)	Anti-cancer compound	Selleck Chemicals
S1193	50-35-1	Thalidomide	Anti-cancer compound	Selleck Chemicals
S1774	154-42-7	Thioguanine	Anti-cancer compound	Selleck Chemicals
S5001	540737-29-9	Tofacitinib citrate (CP-690550 citrate)	Tyrosine kinase inhibitor	Selleck Chemicals
S2443	64-77-7	Tolbutamide	Anti-cancer compound	Selleck Chemicals
S2058	2398-96-1	Tolnaftate	Anti-cancer compound	Selleck Chemicals
S1231	119413-54-6	Topotecan HCl	Anti-cancer compound	Selleck Chemicals
S1653	302-79-4	Tretinoin (Aberela)	Anti-cancer compound	Selleck Chemicals
S1046	443913-73-3	Vandetanib (Zactima)	Tyrosine kinase inhibitor	Selleck Chemicals
S1267	918504-65-1	Vemurafenib (PLX4032)	Anti-cancer compound	Selleck Chemicals
S1241	2068-78-2	Vincristine sulfate	Anti-cancer compound	Selleck Chemicals
S1082	879085-55-9	Vismodegib (GDC-0449)	Anti-cancer compound	Selleck Chemicals
S1047	149647-78-9	Vorinostat (SAHA)	Anti-cancer compound	Selleck Chemicals
