# Supplementary material for: Establishment and characterization of patient-derived cancer models of malignant peripheral nerve sheath tumors
Source: Cancer Cell Int. 2020 Feb 19;20:58. doi: 10.1186/s12935-020-1128-z (PMC7031935; doi:10.1186/s12935-020-1128-z)
Supplement: Supplementary file 3 — Additional file 3: Table S3. Summary of detections by NCC Oncopanel. [file 12935_2020_1128_MOESM3_ESM.xlsx]

## Sheet: summary_MPNST
Additional Table S3 Summary of detections by NCC Oncopanel
Data	Normal	Panel	Chr	Start	End	Ref	Obs	FPscore	PR	Variant-Rate	Depth-FG	Depth-BG	Count-FG	Count-BG	Homopolymer:Length	CopyNumberRatio	CNR_Gene_Median	CNR_Lowess	SNP:MajorAlleleFreq	Known_Filter	Known_Qual	Known_Info	DBSnp	COSMIC_ID2	COSMIC_STATUS	COSMIC_GENE	COSMIC_STRAND	COSMIC_CDS	COSMIC_AA	COSMIC_CNT	CLINVAR_ID	CLINVAR_SIGNIFICANCE	CLINVAR_NUMBER	CLINVAR_DISEASE	ESPVer	ESP_ALLELE_FREQ	1000gVer	1000g_ALLELE_FREQ	genomicSuperDups_Score	JapaneseSNPVer	Japanese_ALLELE_FREQ	Japanese_Filter	HGVDVer	HGVD_Sample_Size	HGVD_Filter	HGVD_Mean_Depth	HGVD_ALLELE_FREQ	ToMMo_ALLELE_FREQ	GENE_HIT
A04-NCC-MPNST4-C1-Fr1-SS_onc4Kc2-NeSeq181206-RA	H07-mixedN4-Fr1-SS_onc4Kc2-NextSeq160516-RA	SURESELECT4	4	1729595	1729595	A	G	270.216	inf	100	383	539	0|0|383|0|0|0	539|0|0|0|0|0	2	0.710575	-	-	1	_	_	_	ToMMo	_	_	_	_	_	_	_	_	_	_	_	_	_	_	_	_	MUG.SNP.INDEL.filtered	0.002604	PASS	1.41(2013.11.13)	731	PASS,TruthSensitivityTranche99.00to99.90	91.88	0.00273598	0.0005	exonic
A04-NCC-MPNST4-C1-Fr1-SS_onc4Kc2-NeSeq181206-RA	H07-mixedN4-Fr1-SS_onc4Kc2-NextSeq160516-RA	SURESELECT4	17	7577536	7577536	T	C	inf	inf	99.8471	654	1047	0|653|0|0|1|0	0|0|1|1046|0|0	1	0.624642	-0.192869	-0.206832	0.998471	_	_	_	_	COSM10668,COSM363277,COSM363278,COSM3958807,COSM1646859	Confirmed somatic variant,Confirmed somatic variant,Confirmed somatic variant,Confirmed somatic variant,Confirmed somatic variant	TP53,TP53_ENST00000269305,TP53_ENST00000413465,TP53_ENST00000420246,TP53_ENST00000455263	-,-,-,-,-	745A>G,745A>G,745A>G,745A>G,745A>G	R249G,R249G,R249G,R249G,R249G	30,7,7,2,4	_	_	_	_	_	_	_	_	_	_	_	_	_	_	_	_	_	_	exonic
A04-NCC-MPNST4-C1-Fr1-SS_onc4Kc2-NeSeq181206-RA	H07-mixedN4-Fr1-SS_onc4Kc2-NextSeq160516-RA	SURESELECT4	17	29657516	29657519	AGTA	-	inf	inf	87.0564	479	1239	62|0|0|0|417|0	1239|0|0|0|0|0	1	0.386602	-0.408171	-0.577369	0.870564	_	_	_	_	_	_	_	_	_	_	_	_	_	_	_	_	_	_	_	_	_	_	_	_	_	_	_	_	_	splicing
C03-NCC-MPNST5-C1-Fr1-SS_onc4Kc2-NeSeq181206-RA	H07-mixedN4-Fr1-SS_onc4Kc2-NextSeq160516-RA	SURESELECT4	4	1801001	1801001	G	A	152.635	384.609	43.166	1295	891	559|1|734|1|0|0	1|0|890|0|0|0	2	1.45342	0.322612	0.378411	0.566795	_	_	_	ToMMo	_	_	_	_	_	_	_	RCV000121071	not provided	1	not specified	esp6500_all	0.000695	1000g2012apr_all	0	_	_	_	_	1.41(2013.11.13)	670	PASS	64.61	0.00373134	0.001	exonic
C03-NCC-MPNST5-C1-Fr1-SS_onc4Kc2-NeSeq181206-RA	H07-mixedN4-Fr1-SS_onc4Kc2-NextSeq160516-RA	SURESELECT4	4	1803138	1803138	C	G	189.586	40.2592	53.206	1466	908	0|686|780|0|0|0	0|896|12|0|0|0	1	1.61454	0.322612	0.443172	0.53206	_	_	_	ToMMo	_	_	_	_	_	_	_	_	_	_	_	_	_	_	_	_	MUG.SNP.INDEL.filtered	0.007813	PASS	1.41(2013.11.13)	783	PASS	59.19	0.00510856	0.0055	exonic
C03-NCC-MPNST5-C1-Fr1-SS_onc4Kc2-NeSeq181206-RA	H07-mixedN4-Fr1-SS_onc4Kc2-NextSeq160516-RA	SURESELECT4	9	135801087	135801087	C	T	306.504	inf	64.1618	1038	1260	0|372|0|666|0|0	0|1260|0|0|0|0	1	0.82381	0.23381	0.363565	0.641618	_	_	_	ToMMo	_	_	_	_	_	_	_	RCV000042223,RCV000122183,RCV000163475	not provided,Benign,Likely benign	1,2,1	Tuberous sclerosis syndrome,not specified,Hereditary cancer-predisposing syndrome	esp6500_all	0.000231	1000g2012apr_all	0.0027	_	_	_	_	1.41(2013.11.13)	1101	PASS	68.33	0.00227066	0.0033	exonic
C03-NCC-MPNST5-C1-Fr1-SS_onc4Kc2-NeSeq181206-RA	H07-mixedN4-Fr1-SS_onc4Kc2-NextSeq160516-RA	SURESELECT4	13	28626731	28626731	C	T	102.746	116.359	31.1398	851	1121	0|586|0|265|0|0	0|1118|0|3|0|0	1	0.759144	0.130951	0.0651852	0.688602	_	_	_	rs142392340	_	_	_	_	_	_	_	_	_	_	_	esp6500_all	7.7e-05	_	_	_	_	_	_	_	_	_	_	_	_	exonic
C03-NCC-MPNST5-C1-Fr1-SS_onc4Kc2-NeSeq181206-RA	H07-mixedN4-Fr1-SS_onc4Kc2-NextSeq160516-RA	SURESELECT4	17	29550494	29550497	TAAC	-	inf	inf	87.8173	985	1221	47|0|0|73|865|0	0|2|0|1219|0|0	2	0.806716	0.341869	0.113831	0.878173	_	_	_	_	_	_	_	_	_	_	_	_	_	_	_	_	_	_	_	Score=0.918858;Name=chr2:131946613	_	_	_	_	_	_	_	_	_	exonic
E03-NCC-MPNST1-C1-Fr1-SS_onc4Kc2-NeSeq181206-RA	H07-mixedN4-Fr1-SS_onc4Kc2-NextSeq160516-RA	SURESELECT4	13	32914106	32914106	A	T	76.3638	inf	23.7913	786	1077	599|0|0|187|0|0	1077|0|0|0|0|0	3	0.729805	0.0890432	0.062593	0.762087	_	_	_	rs80358783	_	_	_	_	_	_	_	RCV000031560,RCV000044696,RCV000113450,RCV000162926	Pathogenic,Pathogenic,Pathogenic,Pathogenic	1,2,1,1	Breast-ovarian cancer, familial 2,Familial cancer of breast,Breast-ovarian cancer, familial 2,Hereditary cancer-predisposing syndrome	_	_	_	_	_	_	_	_	_	_	_	_	_	_	exonic
E03-NCC-MPNST1-C1-Fr1-SS_onc4Kc2-NeSeq181206-RA	H07-mixedN4-Fr1-SS_onc4Kc2-NextSeq160516-RA	SURESELECT4	16	347854	347854	T	C	3.01147	inf	2.17391	322	540	0|7|2|313|0|0	0|0|1|539|0|0	1	0.596296	-0.328171	-0.234046	0.97205	_	_	_	_	_	_	_	_	_	_	_	_	_	_	_	_	_	_	_	_	_	_	_	_	_	_	_	_	_	exonic
E03-NCC-MPNST1-C1-Fr1-SS_onc4Kc2-NeSeq181206-RA	H07-mixedN4-Fr1-SS_onc4Kc2-NextSeq160516-RA	SURESELECT4	19	11094916	11094916	C	T	180.759	inf	68.1745	619	642	0|195|2|422|0|0	0|642|0|0|0|0	3	0.964174	0.219375	0.270268	0.681745	_	_	_	HGVD	_	_	_	_	_	_	_	_	_	_	_	_	_	_	_	_	_	_	_	1.41(2013.11.13)	296	PASS	64.36	0.00337838	_	exonic
E03-NCC-MPNST1-C1-Fr1-SS_onc4Kc2-NeSeq181206-RA	H07-mixedN4-Fr1-SS_onc4Kc2-NextSeq160516-RA	SURESELECT4	20	43964421	43964421	C	G	33.272	inf	15.1049	715	682	0|605|108|0|2|0	0|682|0|0|0|0	3	1.04839	-	-	0.846154	_	_	_	_	_	_	_	_	_	_	_	_	_	_	_	_	_	_	_	_	_	_	_	_	_	_	_	_	_	splicing
F03-NCC-MPNST2-C1-Fr1-SS_onc4Kc2-NeSeq181206-RA	H07-mixedN4-Fr1-SS_onc4Kc2-NextSeq160516-RA	SURESELECT4	2	47637351	47637351	G	C	4.70427	inf	1.82841	711	917	0|13|698|0|0|0	0|0|917|0|0|0	2	0.775354	0.380433	0.34752	0.981716	_	_	_	rs63750773	_	_	_	_	_	_	_	RCV000076609	Uncertain significance	1	Lynch syndrome	_	_	_	_	_	_	_	_	_	_	_	_	_	_	exonic
F03-NCC-MPNST2-C1-Fr1-SS_onc4Kc2-NeSeq181206-RA	H07-mixedN4-Fr1-SS_onc4Kc2-NextSeq160516-RA	SURESELECT4	9	98270504	98270504	C	A	187.19	32.0624	77.0732	615	624	474|141|0|0|0|0	15|609|0|0|0|0	3	0.985577	0.0919023	0.139268	0.770732	_	_	_	ToMMo	_	_	_	_	_	_	_	_	_	_	_	_	_	_	_	_	MUG.SNP.INDEL.filtered	0.002604	PASS	1.41(2013.11.13)	1096	PASS,VQSRTrancheSNP99.00to99.90,TruthSensitivityTranche99.00to99.90	51.06	0.00456204	0.0055	exonic
F03-NCC-MPNST2-C1-Fr1-SS_onc4Kc2-NeSeq181206-RA	H07-mixedN4-Fr1-SS_onc4Kc2-NextSeq160516-RA	SURESELECT4	9	135781380	135781380	C	T	302.421	759.645	72.2096	878	1052	0|242|2|634|0|0	0|1051|0|1|0|0	1	0.834601	0.137503	0.395172	0.722096	_	_	_	HGVD	_	_	_	_	_	_	_	_	_	_	_	_	_	_	_	_	_	_	_	1.41(2013.11.13)	300	PASS	27.26	0.00166667	_	exonic
F03-NCC-MPNST2-C1-Fr1-SS_onc4Kc2-NeSeq181206-RA	H07-mixedN4-Fr1-SS_onc4Kc2-NextSeq160516-RA	SURESELECT4	17	29496964	29496967	TTGT	-	inf	inf	96.3303	436	1041	7|0|0|9|420|0	0|0|0|1041|0|0	2	0.418828	-0.421808	-0.37302	0.963303	_	_	_	_	_	_	_	_	_	_	_	_	_	_	_	_	_	_	_	_	_	_	_	_	_	_	_	_	_	exonic
G03-NCC-MPNST3-C1-Fr1-SS_onc4Kc2-NeSeq181206-RA	H07-mixedN4-Fr1-SS_onc4Kc2-NextSeq160516-RA	SURESELECT4	3	178936082	178936082	G	A	_	_	_	_	_	_	_	_	_	_	_	_	PASS	.	GENE=PIK3CA;STRAND=+;CDS=c.1624G>A;AA=p.E542K;CNT=1135;GT=0/1;AD=699,81;DP=780;AF=0.1038;SG=somatic	_	_	_	_	_	_	_	_	_	_	_	_	_	_	_	_	_	_	_	_	_	_	_	_	_	_	_
G03-NCC-MPNST3-C1-Fr1-SS_onc4Kc2-NeSeq181206-RA	H07-mixedN4-Fr1-SS_onc4Kc2-NextSeq160516-RA	SURESELECT4	3	178936082	178936082	G	A	29.8855	inf	11.0215	744	924	82|0|662|0|0|0	0|0|924|0|0|0	1	0.805195	0.309719	0.501658	0.889785	_	_	_	rs121913273	COSM760,COSM125369	Confirmed somatic variant,Confirmed somatic variant	PIK3CA,PIK3CA_ENST00000263967	+,+	1624G>A,1624G>A	E542K,E542K	758115	RCV000024622,RCV000151649,RCV000154513	Pathogenic,Pathogenic,Pathogenic	2,1,1	Congenital lipomatous overgrowth, vascular malformations, and epidermal nevi,Neoplasm of ovary,Non-small cell lung cancer	_	_	_	_	Score=0.979452;Name=chr22:17049389	_	_	_	_	_	_	_	_	_	exonic
G03-NCC-MPNST3-C1-Fr1-SS_onc4Kc2-NeSeq181206-RA	H07-mixedN4-Fr1-SS_onc4Kc2-NextSeq160516-RA	SURESELECT4	5	149502735	149502735	G	A	123.54	inf	42.5105	948	752	403|2|543|0|0|0	0|0|752|0|0|0	2	1.26064	0.271424	0.488904	0.572785	_	_	_	ToMMo	_	_	_	_	_	_	_	_	_	_	_	_	_	_	_	_	MUG.SNP.INDEL.filtered	0.007813	PASS	1.41(2013.11.13)	1008	PASS	28.76	0.00396825	0.0019	exonic
G03-NCC-MPNST3-C1-Fr1-SS_onc4Kc2-NeSeq181206-RA	H07-mixedN4-Fr1-SS_onc4Kc2-NextSeq160516-RA	SURESELECT4	16	23646375	23646375	C	A	165.814	34.9744	48.4174	853	1228	413|440|0|0|0|0	17|1210|1|0|0|0	1	0.694625	-0.119003	-0.255548	0.515826	_	_	_	ToMMo	_	_	_	_	_	_	_	RCV000160870	Conflicting interpretations of pathogenicity	2	Hereditary cancer-predisposing syndrome	_	_	1000g2012apr_all	0.0014	_	MUG.SNP.INDEL.filtered	0.005208	PASS	1.41(2013.11.13)	1108	PASS	133.05	0.00676895	0.0042	exonic
G03-NCC-MPNST3-C1-Fr1-SS_onc4Kc2-NeSeq181206-RA	H07-mixedN4-Fr1-SS_onc4Kc2-NextSeq160516-RA	SURESELECT4	17	29556079	29556079	C	T	152.76	inf	41.9231	780	1173	1|451|1|327|0|0	0|1173|0|0|0|0	1	0.664962	0.276615	0.122667	0.578205	_	_	_	_	COSM24444	Confirmed somatic variant	NF1	+	2446C>T	R816*	4	_	_	_	_	_	_	_	_	Score=0.928685;Name=chr12:38599838	_	_	_	_	_	_	_	_	_	exonic
G03-NCC-MPNST3-C1-Fr1-SS_onc4Kc2-NeSeq181206-RA	H07-mixedN4-Fr1-SS_onc4Kc2-NextSeq160516-RA	SURESELECT4	17	29587421	29587421	A	G	261.245	390.846	52.4977	1101	1489	523|0|578|0|0|0	1485|0|2|2|0|0	2	0.739422	0.276615	0.355997	0.524977	_	_	_	rs199474743	_	_	_	_	_	_	_	RCV000059204	not provided	1	not provided	_	_	_	_	Score=0.914711;Name=chr15:22132828	_	_	_	_	_	_	_	_	_	exonic
G03-NCC-MPNST3-C1-Fr1-SS_onc4Kc2-NeSeq181206-RA	H07-mixedN4-Fr1-SS_onc4Kc2-NextSeq160516-RA	SURESELECT4	19	4090601	4090601	C	T	39.3967	inf	45.5556	270	223	0|147|0|123|0|0	0|223|0|0|0|0	1	1.21076	-0.00590561	0.411808	0.544444	_	_	_	ToMMo	_	_	_	_	_	_	_	_	_	_	_	_	_	_	_	_	_	_	_	1.41(2013.11.13)	1010	PASS	17.03	0.00742574	0.0015	exonic
G03-NCC-MPNST3-C1-Fr1-SS_onc4Kc2-NeSeq181206-RA	H07-mixedN4-Fr1-SS_onc4Kc2-NextSeq160516-RA	SURESELECT4	20	57429133	57429133	C	T	20.0008	inf	9.03874	697	717	0|634|0|63|0|0	0|717|0|0|0|0	1	0.972106	0.0907094	-0.0875646	0.909613	_	_	_	_	_	_	_	_	_	_	_	_	_	_	_	_	_	_	_	_	_	_	_	_	_	_	_	_	_	exonic
H03-NCC-MPNST3-X1-C1-Fr1-SS_onc4Kc2-NeSeq181206-RA	H07-mixedN4-Fr1-SS_onc4Kc2-NextSeq160516-RA	SURESELECT4	3	178936082	178936082	G	A	_	_	_	_	_	_	_	_	_	_	_	_	PASS	.	GENE=PIK3CA;STRAND=+;CDS=c.1624G>A;AA=p.E542K;CNT=1135;GT=0/1;AD=586,348;DP=934;AF=0.3726;SG=somatic	_	_	_	_	_	_	_	_	_	_	_	_	_	_	_	_	_	_	_	_	_	_	_	_	_	_	_
H03-NCC-MPNST3-X1-C1-Fr1-SS_onc4Kc2-NeSeq181206-RA	H07-mixedN4-Fr1-SS_onc4Kc2-NextSeq160516-RA	SURESELECT4	3	178936082	178936082	G	A	162.918	inf	49.8094	787	924	392|0|395|0|0|0	0|0|924|0|0|0	1	0.851732	0.296461	0.578706	0.501906	_	_	_	rs121913273	COSM760,COSM125369	Confirmed somatic variant,Confirmed somatic variant	PIK3CA,PIK3CA_ENST00000263967	+,+	1624G>A,1624G>A	E542K,E542K	758115	RCV000024622,RCV000151649,RCV000154513	Pathogenic,Pathogenic,Pathogenic	2,1,1	Congenital lipomatous overgrowth, vascular malformations, and epidermal nevi,Neoplasm of ovary,Non-small cell lung cancer	_	_	_	_	Score=0.979452;Name=chr22:17049389	_	_	_	_	_	_	_	_	_	exonic
H03-NCC-MPNST3-X1-C1-Fr1-SS_onc4Kc2-NeSeq181206-RA	H07-mixedN4-Fr1-SS_onc4Kc2-NextSeq160516-RA	SURESELECT4	5	149502735	149502735	G	A	115.974	inf	41.8919	814	752	341|1|472|0|0|0	0|0|752|0|0|0	2	1.08245	0.235115	0.48748	0.579853	_	_	_	ToMMo	_	_	_	_	_	_	_	_	_	_	_	_	_	_	_	_	MUG.SNP.INDEL.filtered	0.007813	PASS	1.41(2013.11.13)	1008	PASS	28.76	0.00396825	0.0019	exonic
H03-NCC-MPNST3-X1-C1-Fr1-SS_onc4Kc2-NeSeq181206-RA	H07-mixedN4-Fr1-SS_onc4Kc2-NextSeq160516-RA	SURESELECT4	7	116422130	116422130	A	C	6.06245	inf	1.8244	877	1211	858|16|1|2|0|0	1211|0|0|0|0|0	1	0.724195	-0.00322706	-0.184259	0.978335	_	_	_	_	_	_	_	_	_	_	_	_	_	_	_	_	_	_	_	_	_	_	_	_	_	_	_	_	_	exonic
H03-NCC-MPNST3-X1-C1-Fr1-SS_onc4Kc2-NeSeq181206-RA	H07-mixedN4-Fr1-SS_onc4Kc2-NextSeq160516-RA	SURESELECT4	16	23646375	23646375	C	A	157.556	34.7213	48.067	776	1228	373|403|0|0|0|0	17|1210|1|0|0|0	1	0.631922	-0.12061	-0.303195	0.51933	_	_	_	ToMMo	_	_	_	_	_	_	_	RCV000160870	Conflicting interpretations of pathogenicity	2	Hereditary cancer-predisposing syndrome	_	_	1000g2012apr_all	0.0014	_	MUG.SNP.INDEL.filtered	0.005208	PASS	1.41(2013.11.13)	1108	PASS	133.05	0.00676895	0.0042	exonic
H03-NCC-MPNST3-X1-C1-Fr1-SS_onc4Kc2-NeSeq181206-RA	H07-mixedN4-Fr1-SS_onc4Kc2-NextSeq160516-RA	SURESELECT4	17	7578525	7578525	G	C	15.4114	inf	6.27615	478	1049	1|30|447|0|0|0	0|0|1049|0|0|0	2	0.455672	-0.803414	-0.739643	0.935146	_	_	_	_	COSM44219,COSM437601,COSM437602,COSM437604,COSM1640866,COSM437603	Confirmed somatic variant,Confirmed somatic variant,Confirmed somatic variant,Confirmed somatic variant,Confirmed somatic variant,Confirmed somatic variant	TP53,TP53_ENST00000269305,TP53_ENST00000413465,TP53_ENST00000414315,TP53_ENST00000455263,TP53_ENST00000545858	-,-,-,-,-,-	405C>G,405C>G,405C>G,9C>G,405C>G,126C>G	C135W,C135W,C135W,C3W,C135W,C42W	24,3,3,4,1,3	_	_	_	_	_	_	_	_	_	_	_	_	_	_	_	_	_	_	exonic
H03-NCC-MPNST3-X1-C1-Fr1-SS_onc4Kc2-NeSeq181206-RA	H07-mixedN4-Fr1-SS_onc4Kc2-NextSeq160516-RA	SURESELECT4	17	29556079	29556079	C	T	125.274	inf	31.4734	1147	1173	0|784|2|361|0|0	0|1173|0|0|0|0	1	0.977835	0.740658	0.721101	0.683522	_	_	_	_	COSM24444	Confirmed somatic variant	NF1	+	2446C>T	R816*	4	_	_	_	_	_	_	_	_	Score=0.928685;Name=chr12:38599838	_	_	_	_	_	_	_	_	_	exonic
H03-NCC-MPNST3-X1-C1-Fr1-SS_onc4Kc2-NeSeq181206-RA	H07-mixedN4-Fr1-SS_onc4Kc2-NextSeq160516-RA	SURESELECT4	17	29587421	29587421	A	G	inf	484.833	65.122	1640	1489	572|0|1068|0|0|0	1485|0|2|2|0|0	2	1.10141	0.740658	0.980509	0.65122	_	_	_	rs199474743	_	_	_	_	_	_	_	RCV000059204	not provided	1	not provided	_	_	_	_	Score=0.914711;Name=chr15:22132828	_	_	_	_	_	_	_	_	_	exonic
H03-NCC-MPNST3-X1-C1-Fr1-SS_onc4Kc2-NeSeq181206-RA	H07-mixedN4-Fr1-SS_onc4Kc2-NextSeq160516-RA	SURESELECT4	19	4090601	4090601	C	T	37.2818	inf	44.2688	253	223	0|141|0|112|0|0	0|223|0|0|0|0	1	1.13453	0.110447	0.393871	0.557312	_	_	_	ToMMo	_	_	_	_	_	_	_	_	_	_	_	_	_	_	_	_	_	_	_	1.41(2013.11.13)	1010	PASS	17.03	0.00742574	0.0015	exonic
H03-NCC-MPNST3-X1-C1-Fr1-SS_onc4Kc2-NeSeq181206-RA	H07-mixedN4-Fr1-SS_onc4Kc2-NextSeq160516-RA	SURESELECT4	20	57429133	57429133	C	T	122.423	inf	49.0662	589	717	0|299|1|289|0|0	0|717|0|0|0|0	1	0.821478	0.0467633	-0.0763273	0.50764	_	_	_	_	_	_	_	_	_	_	_	_	_	_	_	_	_	_	_	_	_	_	_	_	_	_	_	_	_	exonic
[truncated: 22 more columns]
