# Supplementary material for: Establishment and characterization of patient-derived cancer models of malignant peripheral nerve sheath tumors
Source: Cancer Cell Int. 2020 Feb 19;20:58. doi: 10.1186/s12935-020-1128-z (PMC7031935; doi:10.1186/s12935-020-1128-z)
Supplement: Supplementary file 4 — Additional file 4: Table S4. Detection of SNV and indels by NCC Oncopanel. [file 12935_2020_1128_MOESM4_ESM.xlsx]

## Sheet: SNV & Indel_MPNST
Additional Table S4 Detection of SNV and indels by NCC Oncopanel
Sample	Data	Normal	Panel	Chr	Start	End	Ref	Obs	FPscore	PR	Variant-Rate	Depth-FG	Depth-BG	Count-FG	Count-BG	Homopolymer:Length	CopyNumberRatio	CNR_Gene_Median	CNR_Lowess	SNP:MajorAlleleFreq	Known_Filter	Known_Qual	Known_Info	DBSnp	COSMIC_ID2	COSMIC_STATUS	COSMIC_GENE	COSMIC_STRAND	COSMIC_CDS	COSMIC_AA	COSMIC_CNT	CLINVAR_ID	CLINVAR_SIGNIFICANCE	CLINVAR_NUMBER	CLINVAR_DISEASE	ESPVer	ESP_ALLELE_FREQ	1000gVer	1000g_ALLELE_FREQ	genomicSuperDups_Score	JapaneseSNPVer	Japanese_ALLELE_FREQ	Japanese_Filter	HGVDVer	HGVD_Sample_Size	HGVD_Filter	HGVD_Mean_Depth	HGVD_ALLELE_FREQ	ToMMo_ALLELE_FREQ
NCC-MPNST5-C1	C03-NCC-MPNST5-C1-Fr1-SS_onc4Kc2-NeSeq181206-RA	H07-mixedN4-Fr1-SS_onc4Kc2-NextSeq160516-RA	SURESELECT4	17	29550494	29550497	TAAC	-	inf	inf	87.8173	985	1221	47|0|0|73|865|0	0|2|0|1219|0|0	2	0.806716	0.341869	0.113831	0.878173	_	_	_	_	_	_	_	_	_	_	_	_	_	_	_	_	_	_	_	Score=0.918858;Name=chr2:131946613	_	_	_	_	_	_	_	_	_
NCC-MPNST1-C1	E03-NCC-MPNST1-C1-Fr1-SS_onc4Kc2-NeSeq181206-RA	H07-mixedN4-Fr1-SS_onc4Kc2-NextSeq160516-RA	SURESELECT4	13	32914106	32914106	A	T	76.3638	inf	23.7913	786	1077	599|0|0|187|0|0	1077|0|0|0|0|0	3	0.729805	0.0890432	0.062593	0.762087	_	_	_	rs80358783	_	_	_	_	_	_	_	RCV000031560,RCV000044696,RCV000113450,RCV000162926	Pathogenic,Pathogenic,Pathogenic,Pathogenic	1,2,1,1	Breast-ovarian cancer, familial 2,Familial cancer of breast,Breast-ovarian cancer, familial 2,Hereditary cancer-predisposing syndrome	_	_	_	_	_	_	_	_	_	_	_	_	_	_
NCC-MPNST2-C1	F03-NCC-MPNST2-C1-Fr1-SS_onc4Kc2-NeSeq181206-RA	H07-mixedN4-Fr1-SS_onc4Kc2-NextSeq160516-RA	SURESELECT4	17	29496964	29496967	TTGT	-	inf	inf	96.3303	436	1041	7|0|0|9|420|0	0|0|0|1041|0|0	2	0.418828	-0.421808	-0.37302	0.963303	_	_	_	_	_	_	_	_	_	_	_	_	_	_	_	_	_	_	_	_	_	_	_	_	_	_	_	_	_
NCC-MPNST3-C1	G03-NCC-MPNST3-C1-Fr1-SS_onc4Kc2-NeSeq181206-RA	H07-mixedN4-Fr1-SS_onc4Kc2-NextSeq160516-RA	SURESELECT4	3	178936082	178936082	G	A	29.8855	inf	11.0215	744	924	82|0|662|0|0|0	0|0|924|0|0|0	1	0.805195	0.309719	0.501658	0.889785	_	_	_	rs121913273	COSM760,COSM125369	Confirmed somatic variant,Confirmed somatic variant	PIK3CA,PIK3CA_ENST00000263967	+,+	1624G>A,1624G>A	E542K,E542K	758115	RCV000024622,RCV000151649,RCV000154513	Pathogenic,Pathogenic,Pathogenic	2,1,1	Congenital lipomatous overgrowth, vascular malformations, and epidermal nevi,Neoplasm of ovary,Non-small cell lung cancer	_	_	_	_	Score=0.979452;Name=chr22:17049389	_	_	_	_	_	_	_	_	_
NCC-MPNST3-C1	G03-NCC-MPNST3-C1-Fr1-SS_onc4Kc2-NeSeq181206-RA	H07-mixedN4-Fr1-SS_onc4Kc2-NextSeq160516-RA	SURESELECT4	17	29556079	29556079	C	T	152.76	inf	41.9231	780	1173	1|451|1|327|0|0	0|1173|0|0|0|0	1	0.664962	0.276615	0.122667	0.578205	_	_	_	_	COSM24444	Confirmed somatic variant	NF1	+	2446C>T	R816*	4	_	_	_	_	_	_	_	_	Score=0.928685;Name=chr12:38599838	_	_	_	_	_	_	_	_	_
NCC-MPNST3-C1	G03-NCC-MPNST3-C1-Fr1-SS_onc4Kc2-NeSeq181206-RA	H07-mixedN4-Fr1-SS_onc4Kc2-NextSeq160516-RA	SURESELECT4	17	29587421	29587421	A	G	261.245	390.846	52.4977	1101	1489	523|0|578|0|0|0	1485|0|2|2|0|0	2	0.739422	0.276615	0.355997	0.524977	_	_	_	rs199474743	_	_	_	_	_	_	_	RCV000059204	not provided	1	not provided	_	_	_	_	Score=0.914711;Name=chr15:22132828	_	_	_	_	_	_	_	_	_
NCC-MPNST3-X1-C1	H03-NCC-MPNST3-X1-C1-Fr1-SS_onc4Kc2-NeSeq181206-RA	H07-mixedN4-Fr1-SS_onc4Kc2-NextSeq160516-RA	SURESELECT4	3	178936082	178936082	G	A	162.918	inf	49.8094	787	924	392|0|395|0|0|0	0|0|924|0|0|0	1	0.851732	0.296461	0.578706	0.501906	_	_	_	rs121913273	COSM760,COSM125369	Confirmed somatic variant,Confirmed somatic variant	PIK3CA,PIK3CA_ENST00000263967	+,+	1624G>A,1624G>A	E542K,E542K	758115	RCV000024622,RCV000151649,RCV000154513	Pathogenic,Pathogenic,Pathogenic	2,1,1	Congenital lipomatous overgrowth, vascular malformations, and epidermal nevi,Neoplasm of ovary,Non-small cell lung cancer	_	_	_	_	Score=0.979452;Name=chr22:17049389	_	_	_	_	_	_	_	_	_
NCC-MPNST3-X1-C1	H03-NCC-MPNST3-X1-C1-Fr1-SS_onc4Kc2-NeSeq181206-RA	H07-mixedN4-Fr1-SS_onc4Kc2-NextSeq160516-RA	SURESELECT4	17	7578525	7578525	G	C	15.4114	inf	6.27615	478	1049	1|30|447|0|0|0	0|0|1049|0|0|0	2	0.455672	-0.803414	-0.739643	0.935146	_	_	_	_	COSM44219,COSM437601,COSM437602,COSM437604,COSM1640866,COSM437603	Confirmed somatic variant,Confirmed somatic variant,Confirmed somatic variant,Confirmed somatic variant,Confirmed somatic variant,Confirmed somatic variant	TP53,TP53_ENST00000269305,TP53_ENST00000413465,TP53_ENST00000414315,TP53_ENST00000455263,TP53_ENST00000545858	-,-,-,-,-,-	405C>G,405C>G,405C>G,9C>G,405C>G,126C>G	C135W,C135W,C135W,C3W,C135W,C42W	24,3,3,4,1,3	_	_	_	_	_	_	_	_	_	_	_	_	_	_	_	_	_	_
NCC-MPNST3-X1-C1	H03-NCC-MPNST3-X1-C1-Fr1-SS_onc4Kc2-NeSeq181206-RA	H07-mixedN4-Fr1-SS_onc4Kc2-NextSeq160516-RA	SURESELECT4	17	29556079	29556079	C	T	125.274	inf	31.4734	1147	1173	0|784|2|361|0|0	0|1173|0|0|0|0	1	0.977835	0.740658	0.721101	0.683522	_	_	_	_	COSM24444	Confirmed somatic variant	NF1	+	2446C>T	R816*	4	_	_	_	_	_	_	_	_	Score=0.928685;Name=chr12:38599838	_	_	_	_	_	_	_	_	_
NCC-MPNST3-X1-C1	H03-NCC-MPNST3-X1-C1-Fr1-SS_onc4Kc2-NeSeq181206-RA	H07-mixedN4-Fr1-SS_onc4Kc2-NextSeq160516-RA	SURESELECT4	17	29587421	29587421	A	G	inf	484.833	65.122	1640	1489	572|0|1068|0|0|0	1485|0|2|2|0|0	2	1.10141	0.740658	0.980509	0.65122	_	_	_	rs199474743	_	_	_	_	_	_	_	RCV000059204	not provided	1	not provided	_	_	_	_	Score=0.914711;Name=chr15:22132828	_	_	_	_	_	_	_	_	_
NCC-MPNST4-C1	A04-NCC-MPNST4-C1-Fr1-SS_onc4Kc2-NeSeq181206-RA	H07-mixedN4-Fr1-SS_onc4Kc2-NextSeq160516-RA	SURESELECT4	17	7577536	7577536	T	C	inf	inf	99.8471	654	1047	0|653|0|0|1|0	0|0|1|1046|0|0	1	0.624642	-0.192869	-0.206832	0.998471	_	_	_	_	COSM10668,COSM363277,COSM363278,COSM3958807,COSM1646859	Confirmed somatic variant,Confirmed somatic variant,Confirmed somatic variant,Confirmed somatic variant,Confirmed somatic variant	TP53,TP53_ENST00000269305,TP53_ENST00000413465,TP53_ENST00000420246,TP53_ENST00000455263	-,-,-,-,-	745A>G,745A>G,745A>G,745A>G,745A>G	R249G,R249G,R249G,R249G,R249G	30,7,7,2,4	_	_	_	_	_	_	_	_	_	_	_	_	_	_	_	_	_	_
NCC-MPNST4-C1	A04-NCC-MPNST4-C1-Fr1-SS_onc4Kc2-NeSeq181206-RA	H07-mixedN4-Fr1-SS_onc4Kc2-NextSeq160516-RA	SURESELECT4	17	29657516	29657519	AGTA	-	inf	inf	87.0564	479	1239	62|0|0|0|417|0	1239|0|0|0|0|0	1	0.386602	-0.408171	-0.577369	0.870564	_	_	_	_	_	_	_	_	_	_	_	_	_	_	_	_	_	_	_	_	_	_	_	_	_	_	_	_	_
[truncated: 23 more columns]
