# Supplementary material for: Establishment and characterization of patient-derived cancer models of malignant peripheral nerve sheath tumors
Source: Cancer Cell Int. 2020 Feb 19;20:58. doi: 10.1186/s12935-020-1128-z (PMC7031935; doi:10.1186/s12935-020-1128-z)
Supplement: Supplementary file 5 — Additional file 5: Table S5. Detection of CNV by NCC Oncopanel. [file 12935_2020_1128_MOESM5_ESM.xlsx]

## Sheet: CNV_MPNST
Additional Table S5 Detection of CNV by NCC Oncopanel
sample	tumor	type	chr	gene	cnv (log2)	cnv
NCC-MPNST5-C1	C03-NCC-MPNST5-C1-Fr1-SS_onc4Kc2-NeSeq181206	homozygous deletion	9	CDKN2A	-6.11822	0.0143957
NCC-MPNST1-C1	E03-NCC-MPNST1-C1-Fr1-SS_onc4Kc2-NeSeq181206	homozygous deletion	9	CDKN2A	-inf	0
NCC-MPNST1-C1	E03-NCC-MPNST1-C1-Fr1-SS_onc4Kc2-NeSeq181206	homozygous deletion	9	TSC1	-1.65844	0.316781
NCC-MPNST1-C1	E03-NCC-MPNST1-C1-Fr1-SS_onc4Kc2-NeSeq181206	homozygous deletion	17	TP53	-inf	0
NCC-MPNST1-C1	F03-NCC-MPNST2-C1-Fr1-SS_onc4Kc2-NeSeq181206	homozygous deletion	17	TP53	-1.41566	0.374837
NCC-MPNST3-C1	G03-NCC-MPNST3-C1-Fr1-SS_onc4Kc2-NeSeq181206	homozygous deletion	1	MTOR	-1.00375	0.498704
NCC-MPNST3-C1	G03-NCC-MPNST3-C1-Fr1-SS_onc4Kc2-NeSeq181206	homozygous deletion	9	CDKN2A	-inf	0
NCC-MPNST3-X1-C1	H03-NCC-MPNST3-X1-C1-Fr1-SS_onc4Kc2-NeSeq181206	homozygous deletion	9	CDKN2A	-inf	0
NCC-MPNST4-C1	A04-NCC-MPNST4-C1-Fr1-SS_onc4Kc2-NeSeq181206	homozygous deletion	9	CDKN2A	-inf	0
NCC-MPNST4-C1	A04-NCC-MPNST4-C1-Fr1-SS_onc4Kc2-NeSeq181206	homozygous deletion	23	KDM6A	-1.82092	0.28304
NCC-MPNST4-C1	A04-NCC-MPNST4-C1-Fr1-SS_onc4Kc2-NeSeq181206	homozygous deletion	23	ARAF	-1.96574	0.256008
