# Supplementary material for: Establishment and characterization of patient-derived cancer models of malignant peripheral nerve sheath tumors
Source: Cancer Cell Int. 2020 Feb 19;20:58. doi: 10.1186/s12935-020-1128-z (PMC7031935; doi:10.1186/s12935-020-1128-z)
Supplement: Supplementary file 6 — Additional file 6: Table S6. Detection of fusion by NCC Oncopanel. [file 12935_2020_1128_MOESM6_ESM.xlsx]

## Sheet: Fusion_MPNST
Additional Table S6 Detection of fusion by NCC Oncopanel
Mode	results
Target_mode	Not detected
All_mode	Not detected
