# Supplementary material for: Establishment and characterization of patient-derived cancer models of malignant peripheral nerve sheath tumors
Source: Cancer Cell Int. 2020 Feb 19;20:58. doi: 10.1186/s12935-020-1128-z (PMC7031935; doi:10.1186/s12935-020-1128-z)
Supplement: Supplementary file 7 — Additional file 7: Table S7. Detection of Mapping by NCC Oncopanel. [file 12935_2020_1128_MOESM7_ESM.xlsx]

## Sheet: mapping_MPNST
Additional Table S7 Detection of Mapping by NCC Oncopanel
Data	Mapper	#_of_reads	Mapping_reads	Mapping_rate	Discordance_rate	Mismatch_rate	Deletion_rate	Insertion_rate
A04-NCC-MPNST4-C1-Fr1-SS_onc4Kc2-NeSeq181206-RA	bwa	10990168	7836979	71.309	0.52978	0.518952	0.00773362	0.00309404
A04-NCC-MPNST4-C1-Fr1-SS_onc4Kc2-NeSeq181206-RA	bwa(dup)	10990168	7056113	64.2039	0.512219	0.501342	0.00780325	0.00307291
C03-NCC-MPNST5-C1-Fr1-SS_onc4Kc2-NeSeq181206-RA	bwa	13622644	9534674	69.9914	0.520975	0.50998	0.00813222	0.00286285
C03-NCC-MPNST5-C1-Fr1-SS_onc4Kc2-NeSeq181206-RA	bwa(dup)	13622644	8409005	61.7281	0.500547	0.489537	0.00815439	0.00285486
E03-NCC-MPNST1-C1-Fr1-SS_onc4Kc2-NeSeq181206-RA	bwa	13081618	9058153	69.2434	0.515402	0.50537	0.00716148	0.00287033
E03-NCC-MPNST1-C1-Fr1-SS_onc4Kc2-NeSeq181206-RA	bwa(dup)	13081618	8015901	61.2761	0.496581	0.486453	0.00725053	0.00287699
G03-NCC-MPNST3-C1-Fr1-SS_onc4Kc2-NeSeq181206-RA	bwa	13119138	9026554	68.8045	0.508483	0.499005	0.00665297	0.00282561
G03-NCC-MPNST3-C1-Fr1-SS_onc4Kc2-NeSeq181206-RA	bwa(dup)	13119138	8124419	61.928	0.491444	0.481909	0.00672142	0.00281432
H03-NCC-MPNST3-X1-C1-Fr1-SS_onc4Kc2-NeSeq181206-RA	bwa	12758620	8926937	69.9679	0.544415	0.534906	0.0066642	0.00284452
H03-NCC-MPNST3-X1-C1-Fr1-SS_onc4Kc2-NeSeq181206-RA	bwa(dup)	12758620	7943778	62.262	0.524595	0.51501	0.0067471	0.00283856
