# Supplementary material for: Establishment and characterization of patient-derived cancer models of malignant peripheral nerve sheath tumors
Source: Cancer Cell Int. 2020 Feb 19;20:58. doi: 10.1186/s12935-020-1128-z (PMC7031935; doi:10.1186/s12935-020-1128-z)
Supplement: Supplementary file 8 — Additional file 8: Table S8. Detection of depth by NCC Oncopanel. [file 12935_2020_1128_MOESM8_ESM.xlsx]

## Sheet: depth_MPNST
			Additional Table S8 Detection of depth by NCC Oncopanel
			Duplicate rate	Min	1stQ	Median	Mean	3rdQ	Max	Mapping reads	Total reads	Total bps(bed)	Depth>=20 bps	Depth>=100 bps	Depth>=300 bps	Depth>=0.1*Average	Depth>=0.2*Average	Depth>=0.5*Average
			0.0996386	0	470	644	683.077	861	2944	7836979	10990168	1418930	0.997439	0.985528	0.910603	0.992014	0.977123	0.881402
			0.0997092	0	469	643	682.209	860	2944	7826883	10990168	1418930	0.997096	0.985154	0.910134	0.991654	0.976749	0.880837
			0.0991731	0	461	635	673.235	850	2933	7717626	10990168	1418930	0.996627	0.983843	0.904812	0.990907	0.97566	0.878229
			0.118061	0	541	761	810.843	1060	3465	9534674	13622644	1418930	0.997994	0.992723	0.942181	0.994277	0.98381	0.881012
			0.11814	0	540	760	809.856	1059	3465	9523081	13622644	1418930	0.997645	0.992345	0.941657	0.993988	0.983566	0.880967
			0.117516	0	531	751	799.584	1048	3386	9394264	13622644	1418930	0.997242	0.9913	0.937406	0.993239	0.982261	0.878127
			0.115062	0	538	747	774.431	965	2751	9058153	13081618	1418930	0.995237	0.989465	0.931105	0.991701	0.981113	0.878768
			0.115174	0	537	746	773.047	964	2533	9041750	13081618	1418930	0.99489	0.98909	0.930654	0.991331	0.980723	0.87878
			0.114647	0	528	737	763.41	954	2525	8922059	13081618	1418930	0.994448	0.987993	0.925867	0.990661	0.979379	0.87583
			0.0934294	0	508	670	691.21	847	2759	7906290	11351868	1418930	0.999268	0.992463	0.93088	0.995913	0.986315	0.903236
			0.0935062	0	507	669	690.229	846	2759	7894804	11351868	1418930	0.998921	0.992089	0.930457	0.995538	0.985931	0.902732
			0.0929962	0	499	662	681.079	837	2748	7784327	11351868	1418930	0.998536	0.991117	0.925705	0.994891	0.984753	0.900352
			0.0999423	0	504	771	783.746	1020	2756	9026554	13119138	1418930	0.998332	0.992376	0.932984	0.994568	0.982931	0.865949
			0.100021	0	503	769	782.682	1019	2755	9014105	13119138	1418930	0.997988	0.991999	0.932522	0.994195	0.982529	0.865403
			0.0994825	0	495	759	772.837	1009	2361	8894050	13119138	1418930	0.997566	0.991002	0.928225	0.993497	0.981235	0.863137
			0.110134	0	474	723	767.945	988	2641	8926937	12758620	1418930	0.998321	0.991487	0.918551	0.994172	0.981312	0.849869
			0.110207	0	473	722	766.976	987	2641	8915516	12758620	1418930	0.997967	0.991104	0.918085	0.993804	0.980906	0.849339
			0.109577	0	464	712	756.358	976	2614	8784429	12758620	1418930	0.997492	0.989947	0.912882	0.993008	0.979497	0.846454
