# Supplementary material for: Establishment and characterization of patient-derived cancer models of malignant peripheral nerve sheath tumors
Source: Cancer Cell Int. 2020 Feb 19;20:58. doi: 10.1186/s12935-020-1128-z (PMC7031935; doi:10.1186/s12935-020-1128-z)
Supplement: Supplementary file 9 — Additional file 9: Table S9. Cell viability after treatment with anti-cancer agents. [file 12935_2020_1128_MOESM9_ESM.xlsx]

## Sheet: Sheet1
Additional Table S9 Cell viability after treatment with anti-cancer reagents
CAS#	Name	NCC-MPNST1-C1				NCC-MPNST2-C1				NCC-MPNST3-C1				NCC-MPNST3-X2-C1				NCC-MPNST4-C1				NCC-MPNST5-C1
32981-86-5	10-Deacetylbaccatin-III	137.628	±	2.12413		144.036	±	0.111117		127.77	±	2.43952		75.4443	±	11.5971		74.3711	±	1.98838		74.8193	±	6.46002
362-07-2	2-Methoxyestradiol	36.4467	±	1.87507		82.5137	±	2.87747		101.768	±	2.08044		99.134	±	0.455789		22.6194	±	0.628316		115.987	±	14.4207
5451-09-2	5-Aminolevulinic acid hydrochloride	92.2922	±	1.25534		92.0417	±	1.31388		114.153	±	3.61218		140.486	±	16.2121		155.602	±	3.10297		107.473	±	17.2226
50-76-0	Actinomycin D	2.3125	±	0.139447		20.2774	±	0.195327		28.1534	±	1.2109		30.115	±	0.902323		2.23976	±	0		16.0434	±	1.52314
2922-28-3	Adenine hydrochloride	142.136	±	6.73505		176.038	±	6.55592		144.847	±	2.43952		112.757	±	13.614		111.516	±	4.99209		98.6545	±	0.980141
439081-18-2	Afatinib (BIBW2992)	3.49557	±	0.340438		8.66084	±	0.837302		8.16751	±	0.792001		0.962979	±	0.855981		0.287835	±	0.0209334		69.7876	±	0.989097
315-30-0	Allopurinol (Zyloprim)	109.282	±	5.21505		104.275	±	7.37352		112.864	±	9.70874		104.603	±	1.36737		118.306	±	13.1338		108.754	±	22.1961
645-05-6	Altretamine (Hexalen)	83.3526	±	3.74482		180.936	±	3.13988		142.412	±	2.772		95.9769	±	3.42392		106.337	±	1.0676		162.043	±	1.61852
112901-68-5	Amifostine trihydrate	86.0274	±	0.929649		101.045	±	11.4266		68.113	±	6.45812		92.3754	±	23.4604		148.97	±	2.19854		96.7252	±	1.20956
120511-73-1	Anastrozole	100.979	±	4.79442		133.428	±	29.7871		119.424	±	19.1775		114.151	±	9.4284		94.917	±	0.53992		144.515	±	6.14094
811803-05-1	Apatinib (YN968D1)	157.315	±	19.0136		186.705	±	15.4453		157.451	±	2.03293		115.278	±	3.02534		116.254	±	4.06136		115.54	±	5.83629
1327-53-3	Arsenic(III) oxide	12.3527	±	0.232412		13.6363	±	0.976634		47.1241	±	2.4218		90.1196	±	4.96278		2.6355	±	0.395737		85.3913	±	2.06072
71963-77-4	Artemether (SM-224)	77.5295	±	5.87497		97.2033	±	4.97396		108.242	±	5.58246		128.218	±	12.7068		120.245	±	18.5756		94.7802	±	2.73439
50-78-2	Aspirin (Acetylsalicylic acid)	84.6598	±	2.05875		102.553	±	1.50157		118.751	±	8.20951		134.352	±	13.5831		157.038	±	1.66758		109.309	±	1.99978
229975-97-7	Atazanavir sulfate	104.653	±	1.75788		102.027	±	7.46344		149.619	±	5.54785		128.76	±	10.9389		118.448	±	7.51952		105.725	±	10.2165
319460-85-0	Axitinib	82.9635	±	4.42569		98.8801	±	0.627976		72.3196	±	2.376		77.5733	±	0.427991		33.3417	±	0.586136		84.8938	±	4.22614
320-67-2	Azacitidine (Vidaza)	65.8222	±	0.0518081		110.034	±	19.6678		102.155	±	1.21976		91.0753	±	3.02534		40.336	±	0.867271		68.7157	±	5.25712
134-58-7	Azaguanine-8	80.6427	±	1.05448		98.7049	±	4.59856		114.153	±	11.4933		116.826	±	7.44879		48.3704	±	13.7839		82.1285	±	0.122435
83905-01-5	Azithromycin (Zithromax)	98.9101	±	15.9381		101.397	±	2.87747		105.583	±	5.89459		90.0182	±	1.36737		88.0453	±	7.92489		96.0061	±	11.0754
414864-00-9	Belinostat (PXD101)	0.860176	±	0.11281		61.9582	±	2.55599		61.5425	±	5.9276		49.9481	±	3.59177		1.38614	±	0.0415323		23.0666	±	1.42104
3543-75-7	Bendamustine HCL	114.46	±	3.15868		133.231	±	10.9121		152.2	±	6.62497		87.6617	±	6.2856		108.083	±	4.94235		134.111	±	8.01875
190786-44-8	Bepotastine Besilate	102.335	±	1.8579		108.277	±	5.53705		101.346	±	0		115.511	±	4.38164		127.443	±	31.2619		90.7806	±	4.69335
484-20-8	Bergapten	23.048	±	1.5064		65.2949	±	0.844634		51.7609	±	4.9257		62.4932	±	4.81981		37.8161	±	0.0211086		31.8893	±	1.14273
130641-38-2	Bindarit	154.155	±	2.59041		175.593	±	0.333352		151.352	±	4.87904		83.5119	±	9.58023		94.8894	±	5.11901		107.832	±	0.445519
9041-93-4	Bleomycin sulfate	57.9656	±	3.25848		144.094	±	37.2599		119.444	±	29.7		83.9932	±	4.27991		63.9673	±	2.61668		82.1962	±	5.66483
179324-69-7	Bortezomib (Velcade)	0.334359	±	0.097268		29.5934	±	1.25595		44.5995	±	5.54401		8.23882	±	1.28397		0.183167	±	0.125601		31.3476	±	0.764303
380843-75-4	Bosutinib (SKI-606)	23.5328	±	1.21585		192.239	±	5.23314		161.816	±	11.88		111.813	±	20.1156		51.5538	±	11.5552		163.077	±	1.7534
55-98-1	Busulfan (Myleran, Busulfex)	112.153	±	17.4616		101.847	±	5.66502		119.799	±	16.6436		127.393	±	12.3063		105.618	±	3.48614		90.5813	±	0.406853
849217-68-1	Cabozantinib (XL184, BMS-907351)	129.181	±	6.825		154.662	±	23.4954		172.772	±	2.78946		159.497	±	0		113.897	±	4.52702		145.682	±	6.2932
870281-82-6	CAL-101 (Idelalisib, GS-1101)	80.9942	±	0.200854		97.6726	±	2.62775		100.361	±	2.95542		121.645	±	2.62898		113.68	±	2.55414		114.084	±	1.63247
7689-03-4	Camptothecin	133.951	±	5.15645		107.242	±	2.24802		134.709	±	10.0555		100.046	±	11.3947		133.325	±	4.76304		97.4979	±	14.7371
154-93-8	Camustine	137.349	±	12.8911		103.915	±	0.89921		101.768	±	2.08044		116.91	±	0.911577		136.669	±	0.608048		90.8074	±	1.44659
154361-50-9	Capecitabine (Xeloda)	107.635	±	2.65103		108.556	±	2.55599		105.128	±	1.39473		106.967	±	7.63252		104.158	±	1.30827		121.829	±	7.30823
51460-26-5	Carbazochrome sodium sulfonate	100.979	±	2.00854		106.025	±	0.281545		113.496	±	12.8068		133.476	±	19.7174		154.42	±	4.28505		95.3107	±	8.08073
41575-94-4	Carboplatin	1.2693	±	0.0518081		71.3651	±	2.11123		61.4962	±	2.03293		58.805	±	2.01689		14.5294	±	0.317294		15.699	±	0.891037
61422-45-5	Carmofur	119.653	±	0.820345		106.972	±	1.79842		125.693	±	4.50763		93.6645	±	4.1021		58.332	±	10.6408		78.9182	±	1.67262
169590-42-5	Celecoxib	123.462	±	15.6451		99.9584	±	6.47431		120.492	±	9.70874		110.529	±	11.8505		34.6587	±	0.141878		101.205	±	21.6084
71610-00-9	Cephalomannine	18.7296	±	0.502134		92.8863	±	0.281545		102.331	±	2.29866		112.882	±	7.88695		9.21391	±	0.46439		83.5978	±	5.59121
305-03-3	Chloroambucil	148.56	±	2.38317		160.592	±	6.00033		140.374	±	5.28563		80.4866	±	3.52956		131.421	±	3.65946		86.2691	±	2.67311
15663-27-1	Cisplatin	116.378	±	4.06116		102.756	±	7.56966		98.8515	±	1.39473		112.804	±	3.59177		105.84	±	0.124597		127.412	±	6.4962
4291-63-8	Cladribine	46.9994	±	2.93306		87.1248	±	3.14583		82.1148	±	6.27629		84.9679	±	2.69383		11.2708	±	0.0415323		106.147	±	0.355261
123318-82-1	Clofarabine	45.1381	±	3.21508		86.0434	±	5.01367		70.9569	±	5.57892		75.9884	±	6.2856		10.1079	±	0.166129		97.6207	±	1.77631
50-41-9	Clomifene citrate (Serophene)	27.2157	±	10.3942		27.4741	±	3.56623		49.4623	±	5.91084		65.9985	±	1.31449		13.6889	±	0.591041		35.6031	±	0.367306
60200-06-8	Clorsulon	153.119	±	6.21697		175.926	±	6.88927		142	±	3.65928		77.4612	±	0.504223		139.416	±	0.824965		95.224	±	9.13313
1004316-88-4	Cobicistat (GS-9350)	87.2709	±	4.77027		109.873	±	9.00943		107.586	±	0.985141		106.748	±	4.38164		137.871	±	2.6808		80.9858	±	10.0805
18080-67-6	Conoidin A	97.5085	±	8.22739		105.245	±	1.36729		95.56	±	12.109		98.6916	±	0.902323		99.0414	±	5.65025		104.296	±	4.03185
50-04-4	Cortisone acetate (Cortone)	95.1544	±	2.81195		112.501	±	2.25236		144.693	±	8.53789		132.161	±	14.8976		149.08	±	0.844345		96.0045	±	2.57114
877399-52-5, 877399-53-6 (acetate)	Crizotinib (PF-02341066)	3.84964	±	0.056405		3.0721	±	0.294922		6.45063	±	1.74341		5.94887	±	1.79589		0.617793	±	0.0207662		9.36367	±	0.913529
6055-19-2	Cyclophosphamide monohydrate	113.952	±	22.2775		133.813	±	35.4464		119.638	±	22.7689		110.74	±	18.6562		145.72	±	6.95932		91.9272	±	2.98497
147-94-4	Cytosine β-D-arabinofuranoside hydrochloride	57.4407	±	0.418342		141.185	±	11.329		78.2038	±	4.43996		129.371	±	7.21859		44.1879	±	5.18855		84.2265	±	0.0895967
4342-03-4	Dacarbazine (DTIC-Dome)	107.223	±	0.37186		145.287	±	4.49252		101.615	±	7.66902		144.259	±	2.25581		129.183	±	4.35311		100.354	±	0.895967
208255-80-5	DAPT (GSI-IX)	125.091	±	17.1485		140.924	±	29.2238		118.418	±	28.0545		81.9992	±	4.03378		95.0164	±	13.411		84.5761	±	1.60387
302962-49-8	Dasatinib (BMS-354825)	51.0596	±	1.02131		63.0855	±	2.93056		110.336	±	3.96		70.7254	±	4.7079		43.8084	±	0.460535		47.9375	±	2.15803
863127-77-9	Dasatinib Monohydrate	16.19	±	2.43498		50.9195	±	1.22229		127.363	±	5.28563		71.4106	±	5.54645		2.15496	±	0.126918		38.5541	±	2.89587
23541-50-6	Daunorubicin HCl (Daunomycin HCl)	3.11323	±	0.652774		6.17052	±	0.0938482		14.654	±	0		30.5072	±	0		1.38261	±	0.189978		7.07574	±	0.24487
2353-33-5	Decitabine	99.3996	±	0.056405		106.688	±	1.27799		112.799	±	19.5262		107.416	±	0.897943		90.9714	±	1.45363		132.081	±	15.53
24584-09-6	Dexrazoxane	99.6003	±	0.0929649		105.44	±	1.95327		102.825	±	6.45812		90.5707	±	0		108.033	±	7.34312		92.783	±	0.0447984
56-53-1	Diethylstilbestrol (Stilbestrol)	104.36	±	20.2156		88.9881	±	8.63241		132.975	±	24.2718		90.0182	±	5.92525		62.0006	±	4.78331		100.934	±	0.813706
114977-28-5	Docetaxel (Taxotere)	25.0404	±	2.52897		154.456	±	4.08185		147.956	±	9.90001		88.701	±	1.28397		23.189	±	0.272134		113.982	±	14.7016
25316-40-9	Doxorubicin (Adriamycin)	4.69571	±	0.22562		27.1574	±	4.12891		28.4176	±	7.67102		36.4789	±	4.48972		2.92284	±	0.0415323		30.8823	±	1.11654
496775-62-3	Eltrombopag (SB-497115-GR)	71.4537	±	0.702988		102.647	±	4.97396		126.96	±	1.97028		182.988	±	14.0213		92.2975	±	15.4937		97.4738	±	2.81601
915087-33-1	Enzalutamide (MDV3100)	35.8022	±	4.74628		72.2627	±	1.97826		135.749	±	4.85437		92.2972	±	12.7621		16.5592	±	0.202683		112.597	±	1.44659
51-42-3	Epinephrine bitartrate (Adrenalinium)	123.174	±	24.1426		100.367	±	22.2235		96.0561	±	6.50539		108.723	±	16.6394		67.4964	±	7.25546		75.443	±	1.82663
56390-09-1	Epirubicin HCl	4.41369	±	0.733264		24.0116	±	0.786458		25.6282	±	0.697365		37.8259	±	2.24486		2.98514	±	0.0622985		29.6643	±	4.26313
183319-69-9	Erlotinib HCl (OSI-744)	104.849	±	2.96667		102.962	±	4.91915		87.3676	±	0		104.109	±	2.99593		94.2998	±	1.38161		87.5464	±	0.404631
161796-78-7	Esomeprazole sodium (Nexium)	85.9151	±	2.6111		106.4	±	3.28469		102.003	±	1.31352		131.285	±	0.876328		114.884	±	0.633259		87.8014	±	10.5294
52205-73-9	Estramustin sodium phosphate	51.7698	±	1.44096		103.096	±	9.76634		103.633	±	3.22906		104.106	±	10.8279		26.8634	±	0.307795		92.6038	±	3.27028
33419-42-0	Etoposide (VP-16)	61.4391	±	1.80496		146.207	±	3.04753		100.944	±	16.0394		118.641	±	4.04074		25.3711	±	0.560687		111.121	±	13.8552
159351-69-6	Everolimus (RAD001)	83.7191	±	3.55351		119.075	±	6.58659		163.358	±	8.71707		121.335	±	17.5099		80.2145	±	1.95202		129.797	±	7.76499
107868-30-4	Exemestane	24.7486	±	0.875412		137.082	±	35.4807		107.96	±	17.424		88.701	±	8.13182		24.7381	±	4.79375		97.8869	±	27.4699
104227-87-4	Famciclovir (Famvir)	89.179	±	4.66985		108.277	±	1.03233		111.526	±	9.52303		142.239	±	15.3357		148.468	±	10.2377		107.84	±	2.32627
50-91-9	Floxuridine	108.578	±	4.27751		109.04	±	6.74407		126.734	±	29.1262		111.44	±	7.29262		20.2885	±	0.93234		125.209	±	2.03427
21679-14-1	Fludarabine (Fludara)	114.614	±	3.63295		106.433	±	0.539526		72.6422	±	18.724		74.9772	±	1.82315		90.2951	±	11.8367		111.738	±	1.13015
75607-67-9	Fludarabine Phosphate (Fludara)	67.1575	±	2.82077		103.59	±	2.61657		55.6876	±	0		64.7336	±	0.427991		81.3211	±	2.26081		63.5832	±	4.76565
30484-77-6	Flunarizine 2HCl	90.3274	±	17.0967		141.925	±	31.7795		133.462	±	21.1425		110.74	±	18.6562		103.139	±	4.82287		81.1457	±	4.23243
51-21-8	Fluorouracil (5-Fluoracil, 5-FU)	97.087	±	3.3843		136.082	±	4.12891		116.634	±	3.83551		110.559	±	2.24486		46.8018	±	2.18045		112.389	±	1.42104
13311-84-7	Flutamide (Eulexin)	132.427	±	6.21118		99.1491	±	3.8666		148.232	±	10.4022		110.985	±	16.8642		91.4706	±	2.39165		91.5759	±	4.47539
129453-61-8	Fulvestrant (Faslodex)	95.9589	±	2.36901		170.588	±	10.9121		188.114	±	2.0921		141.987	±	8.53046		71.0774	±	1.95202		126.245	±	7.35898
184475-35-2	Gefitinib (Iressa)	55.6312	±	2.38307		151.211	±	42.4931		121.82	±	28.908		72.0094	±	1.71196		69.2425	±	0.942004		57.3339	±	1.93324
122111-03-9	Gemcitabine hydrochrolide	53.0248	±	1.02261		106.416	±	8.98503		104.036	±	1.2109		105.459	±	20.3023		25.7861	±	0.725518		92.6486	±	3.22548
27741-01-1	Geniposidic acid	104.595	±	8.53628		101.614	±	4.88011		102.003	±	1.97028		128.218	±	6.57246		124.889	±	8.14793		102.371	±	11.3049
446-72-0	Genistein	69.8465	±	7.3831		93.7539	±	2.06818		111.824	±	4.50763		98.2224	±	5.92525		23.572	±	1.25663		76.6579	±	5.01786
26833-87-4	Homoharringtonine	0.313756	±	0.0929649		18.0311	±	1.26962		0.706357	±	1.2109		11.1663	±	0.902323		1.20645	±	0.153898		7.97971	±	0.53758
127-07-1	Hydroxyurea (Cytodrox)	106.996	±	1.87507		95.6422	±	1.07905		155.86	±	3.46741		98.2224	±	3.19052		106.854	±	10.3165		103.962	±	12.9741
936563-96-1	Ibrutinib (PCI-32765)	84.9394	±	4.35188		110.589	±	12.0007		106.221	±	2.84611		58.3008	±	0.504223		30.2249	±	1.96722		60.2954	±	3.07408
57852-57-0	Idarubicin HCl	2.15749	±	0.282025		7.88916	±	0.786458		12.7269	±	0.348683		17.6221	±	1.79589		0.846221	±	0.0415323		11.14	±	0.96428
3778-73-2	Ifosfamide	157.213	±	1.81648		114.076	±	2.60771		108.703	±	1.38696		105.515	±	5.92525		122.785	±	4.2766		130.95	±	12.0248
152459-95-5	Imatinib (Gleevec)	68.24	±	2.20939		117.193	±	4.69241		126.632	±	25.2853		134.79	±	8.76328		125.142	±	0.379955		105.514	±	0.816235
220127-57-1	Imatinib Mesylate	67.0116	±	3.25848		139.385	±	10.3616		71.5276	±	0.792001		93.8369	±	2.13995		65.5373	±	3.85175		76.6213	±	2.33787
97682-44-5	Irinotecan	16.2863	±	1.75082		183.552	±	0.941965		106.772	±	4.356		78.4293	±	1.28397		5.39559	±	0.230268		129.943	±	6.29426
84625-61-6	Itraconazole (Sporanox)	72.9099	±	1.55662		102.271	±	2.5339		100.361	±	4.9257		133.476	±	15.3357		73.9541	±	4.62279		90.4133	±	0.816235
219989-84-1	Ixabepilone (BMS-247550)	18.1587	±	0.0518081		82.9213	±	0.777821		88.7375	±	2.43952		87.0415	±	0		7.97201	±	0.232682		79.9873	±	1.02469
84057-84-1	Lamotrigine	3.51494	±	0.251067		50.5607	±	1.50157		53.7312	±	8.86627		72.5709	±	1.75266		17.1296	±	1.92088		13.9321	±	1.14273
388082-77-7	Lapatinib Ditosylate (Tykerb)	100.584	±	5.41488		115.339	±	30.9668		101.99	±	8.71707		56.6827	±	4.93869		35.4842	±	4.69315		67.119	±	0.812026
191732-72-6	Lenalidomide	95.7887	±	2.04523		155.639	±	4.29719		95.56	±	4.03633		137.943	±	1.35349		113.09	±	4.88076		109.717	±	6.67495
112809-51-5	Letrozole	131.138	±	1.28911		96.1817	±	0.89921		101.075	±	0.693481		104.148	±	0		117.941	±	9.72876		148.083	±	10.1713
668270-12-0	Linagliptin (BI-1356)	4.17055	±	1.2952		64.3647	±	15.112		53.7711	±	14.6371		47.7121	±	4.03378		7.04129	±	1.24802		26.2132	±	5.79174
859-18-7	Lincomycin hydrochloride (Lincocin)	74.5167	±	0.954055		98.2357	±	2.06466		87.8828	±	2.29866		118.578	±	20.5937		52.5921	±	1.7098		102.004	±	3.50981
13010-47-4	Lomustine (CeeNU)	99.7891	±	7.91047		106.613	±	7.37352		117.372	±	9.362		86.8277	±	6.38104		107.604	±	3.32399		158.752	±	14.9632
55-86-7	Mechlorethamine HCl	87.6334	±	1.65786		132.702	±	7.66709		123.704	±	5.69221		121.833	±	14.6225		63.0543	±	3.19409		80.0764	±	4.94526
595-33-5	Megestrol Acetate	68.7753	±	0.621697		148.703	±	22.1123		96.0561	±	0.813173		97.6302	±	11.5971		93.3664	±	0.423059		104.224	±	8.15299
50-44-2	Mercaptopurine (6-MP)	103.098	±	2.18853		149.118	±	36.4226		119.048	±	34.848		83.5652	±	0.427991		52.3074	±	0.0837337		99.5504	±	0.989097
19767-45-4	Mesna (Uromitexan, Mesnex)	132.837	±	0.527364		102.296	±	0.539526		130.895	±	0.693481		88.1951	±	0.455789		100.774	±	3.50641		112.054	±	16.6358
3963-95-9	Methacycline hydrochloride (Physiomycine)	100.527	±	3.56515		94.7633	±	0.469241		103.317	±	6.56761		114.197	±	10.0778		116.404	±	11.272		93.0253	±	1.14273
59-05-2	Methotrexate	111.922	±	5.02004		137.458	±	1.57292		115.937	±	14.9934		106.07	±	16.6119		49.709	±	3.55101		122.895	±	1.5733
298-81-7	Methoxsalen (Oxsoralen)	95.56	±	6.99409		108.367	±	9.77832		108.66	±	2.84611		92.5879	±	0.504223		100.326	±	1.37494		108.812	±	3.02953
223673-61-8	Mirabegron (YM178)	92.4931	±	0.753201		99.1741	±	1.68927		105.615	±	3.61218		112.006	±	0.876328		115.918	±	25.0982		92.9436	±	5.87689
18378-89-7	Mithramycin A	89.6995	±	2.18467		103.291	±	1.75794		114.127	±	13.7235		120.347	±	15.3395		136.834	±	0.395737		103.4	±	0.179193
50-07-7	Mitomycin C	5.82841	±	0.259041		37.141	±	3.66687		11.4861	±	0.813173		5.35737	±	1.00845		4.03757	±	0.232682		17.5256	±	1.91573
53-19-0	Mitotane (Lysodren)	108.813	±	8.61362		94.743	±	12.5889		131.241	±	1.04022		109.161	±	5.92525		110.543	±	9.01937		81.721	±	0.135618
65271-80-9	Mitoxantrone	143.209	±	0.703152		101.127	±	2.42787		131.241	±	30.1664		93.6645	±	3.19052		102.253	±	1.94575		103.555	±	7.14253
3160-91-6	Moroxydine	136.229	±	1.55424		182.593	±	1.11117		142.814	±	1.21976		72.419	±	8.57179		57.7026	±	3.17294		112.377	±	0.445519
357-08-4	Naloxone HCl	76.8265	±	2.96259		106.776	±	1.03233		98.7193	±	1.31352		119.454	±	6.57246		96.9414	±	20.6865		103.31	±	9.22345
121032-29-9	Nelarabine (Arranon)	97.3592	±	0.72951		106.834	±	1.04663		88.9516	±	0.792001		101.541	±	0.427991		94.865	±	0.523336		79.6336	±	0.854221
641571-10-0	Nilotinib (AMN-107)	116.265	±	0.22562		143.357	±	30.8685		108.615	±	2.78946		115.049	±	20.2037		103.244	±	2.51271		118.429	±	5.93794
75530-68-6	Nilvadipine (ARC029)	93.5978	±	1.25534		94.6694	±	2.06466		102.331	±	4.26894		106.31	±	3.06715		99.3689	±	6.3537		80.0471	±	3.8363
656247-17-5	Nintedanib (BIBF 1120)	83.6444	±	0.340438		166.806	±	3.24454		76.6756	±	1.98		104.109	±	6.41986		47.6602	±	21.059		80.1731	±	9.03675
912-60-7	Noscapine HCl	117.056	±	5.54428		112.068	±	12.1409		83.8036	±	3.564		98.9728	±	2.13995		93.1276	±	0.251201		90.7834	±	1.7534
763113-22-0	Olaparib (AZD2281, Ku-0059436)	113.388	±	0.620455		102.461	±	8.0612		150.457	±	8.36838		129.416	±	15.714		84.0355	±	2.61654		144.058	±	7.20673
183320-51-6	OSI-420 (Desmethyl Erlotinib)	76.2356	±	5.90612		96.5887	±	2.44458		111.1	±	1.21976		87.5457	±	3.52956		57.6814	±	1.45955		91.0807	±	0.267311
61825-94-3	Oxaliplatin (Eloxatin)	107.917	±	2.70744		124.383	±	4.22721		128.49	±	14.9934		121.784	±	0.897943		89.7877	±	1.80666		114.572	±	7.8665
33069-62-4	Paclitaxel (Taxol)	37.2476	±	3.74482		171.621	±	3.6632		142.808	±	7.92001		86.9891	±	2.99593		22.4145	±	3.05628		93.7507	±	4.2711
23180-57-6	Paeoniflorin	140.478	±	3.62657		132.702	±	3.8891		128.99	±	1.21976		79.9824	±	2.01689		95.376	±	2.85565		60.2954	±	3.87601
635702-64-6	Pazopanib HCl	126.192	±	5.86612		137.458	±	9.24088		137.207	±	24.4078		139.742	±	35.9177		98.9456	±	0.996776		121.626	±	10.8608
357166-30-4	Pemetrexed Disodium Hydrate	77.5308	±	0.569889		94.2552	±	6.55592		102.968	±	2.03293		97.1259	±	5.04223		35.0478	±	1.0788		107.832	±	3.65325
53910-25-1	Pentostatin	89.746	±	1.39447		105.342	±	0.0976634		94.3491	±	2.01816		99.594	±	0		110.914	±	1.42905		100.309	±	3.00149
50-33-9	Phenylbutazone (Butazolidin, Butatron)	102.953	±	10.7231		104.365	±	2.06818		135.402	±	11.4424		100.046	±	4.1021		118.529	±	7.96542		96.0965	±	0.858912
137071-32-0	Pimecrolimus	22.3656	±	0.145902		101.078	±	28.1543		107.96	±	14.256		72.4374	±	3.85192		21.0538	±	0.314001		67.6745	±	11.9141
111025-46-8	Pioglitazone (Actos)	98.0668	±	0.502134		102.083	±	4.78626		106.6	±	15.1055		128.656	±	0.876328		92.1075	±	0.865454		113.145	±	3.30575
54-91-1	Pipobroman-D8	90.1643	±	1.16206		136.399	±	12.5986		108.476	±	0.807265		105.008	±	8.12091		114.695	±	4.19921		88.124	±	3.71826
19171-19-8	Pomalidomide	91.0854	±	3.01531		186.692	±	1.15129		126.176	±	11.088		86.5611	±	0		103.887	±	1.0048		164.022	±	8.72204
943319-70-8	Ponatinib (AP24534)	1.05473	±	0		3.65304	±	4.04644		-4.681	±	1.04022		-2.96263	±	0.455789		1.92548	±	0.364829		8.71344	±	1.26577
146464-95-1	Pralatrexate (Folotyn)	88.2551	±	0.621697		117.145	±	0.555586		105.814	±	4.06587		97.1259	±	2.01689		40.5687	±	3.63831		113.98	±	3.20773
366-70-1	Procarbazine HCl	60.1233	±	3.26391		94.033	±	1.00006		90.3639	±	2.43952		89.5626	±	0.504223		76.9306	±	5.56322		94.5558	±	3.38594
82640-04-8	Raloxifene hydrochloride	57.7196	±	0.790202		90.009	±	3.90654		76.5893	±	2.01816		83.8033	±	7.66975		23.3677	±	6.6176		56.4067	±	2.37431
755037-03-7	Regorafenib (BAY 73-4506)	109.327	±	2.3126		115.142	±	15.041		130.582	±	23.3617		132.559	±	0.897943		109.308	±	2.80343		142.181	±	14.0582
128517-07-7	Romidepsin (FK228, Depsipeptide)	0.451921	±	0.200854		41.1759	±	0.187696		6.44446	±	0.32838		22.6202	±	0		2.79689	±	0.253303		7.81035	±	0
122320-73-4	Rosiglitazone (Avandia)	90.0326	±	0.502134		113.814	±	6.00629		137.468	±	24.3001		143.115	±	5.69613		158.705	±	0		101.392	±	7.71342
941678-49-5	Ruxolitinib (INCB018424)	134.244	±	7.09012		98.8794	±	2.87747		128.121	±	6.93481		81.814	±	3.19052		118.529	±	8.12757		106.675	±	4.83703
284461-73-0	Sorafenib	17.8426	±	0.097268		87.7859	±	23.4445		52.1236	±	9.90001		65.5896	±	8.13182		20.1955	±	4.52162		38.1814	±	9.39643
475207-59-1	Sorafenib Tosylate (Nexavar)	64.5978	±	10.1529		114.946	±	24.8717		121.167	±	3.48683		113.702	±	19.7547		48.1516	±	5.60687		64.3277	±	10.7086
18883-66-4	Streptozotocin (Zanosar)	135.591	±	6.79714		100.498	±	0.179842		103.155	±	3.46741		100.957	±	6.83683		133.548	±	0		90.3553	±	2.16988
38194-50-2	Sulindac (Clinoril)	89.2395	±	0.984354		116.59	±	5.55586		106.221	±	2.03293		103.681	±	5.54645		104.641	±	0.740353		93.2192	±	0.445519
557795-19-4	Sunitinib	6.46224	±	0.097268		16.6152	±	0.418651		49.7475	±	0.396		59.1697	±	7.70383		3.44878	±	0.125601		6.53029	±	0.224795
341031-54-7	Sunitinib Malate (Sutent)	7.34675	±	0.169215		15.852	±	0.0983073		44.8057	±	1.74341		63.8662	±	0.448972		3.27586	±	0.0622985		43.0627	±	2.23307
104987-11-3	Tacrolimus (FK-506 )	102.903	±	1.70219		160.945	±	29.8289		120.632	±	21.384		104.109	±	3.85192		117.243	±	11.0528		103.012	±	31.2465
901-47-3	TAME	96.0582	±	2.81195		114.565	±	12.5757		98.3909	±	4.26894		129.97	±	5.69613		129.786	±	10.6387		99.5552	±	7.42774
17902-23-7	Tegafur (FT-207, NSC 148958)	135.533	±	14.4732		112.727	±	1.79842		129.508	±	12.4827		107.338	±	11.3947		52.4542	±	3.14158		117.208	±	24.5016
110221-44-8	Temocapril HCl	127.94	±	29.7379		115.701	±	25.557		119.638	±	15.4503		95.6133	±	2.52111		135.165	±	14.7224		109.882	±	12.1181
85622-93-1	Temozolomide (Methazolastone)	111.684	±	9.84413		112.817	±	0.629447		120.492	±	16.6436		96.3993	±	5.01367		122.805	±	1.25663		150.931	±	4.15894
162635-04-3	Temsirolimus (Torisel)	139.842	±	8.91198		103.64	±	1.3763		177.654	±	4.88156		140.64	±	0.897943		136.823	±	1.70283		122.286	±	12.6371
29767-20-2	Teniposide (Vumon)	18.183	±	0.145902		187.32	±	1.56994		110.732	±	0.396		82.2812	±	2.56794		5.16532	±	0.502402		134.349	±	0.179836
50-35-1	Thalidomide	105.717	±	6.14814		135.885	±	0.196615		139.299	±	5.57892		96.6411	±	8.97943		105.881	±	1.2875		112.44	±	12.3326
154-42-7	Thioguanine	63.3872	±	11.3978		125.257	±	22.6679		117.605	±	24.8018		85.5288	±	0.504223		13.0699	±	2.45374		70.0522	±	3.29684
540737-29-9	Tofacitinib citrate (CP-690550 citrate)	112.971	±	7.2951		142.315	±	46.1563		111.128	±	24.552		98.1168	±	8.13182		112.658	±	5.84042		116.275	±	16.8147
64-77-7	Tolbutamide	92.3927	±	3.86643		100.957	±	1.78312		102.66	±	6.56761		132.161	±	1.75266		158.705	±	0		102.004	±	9.95807
2398-96-1	Tolnaftate	128.044	±	37.5091		125.813	±	34.5575		118.012	±	27.6479		92.5879	±	12.6056		123.848	±	14.7013		86.3582	±	3.29684
119413-54-6	Topotecan HCl	2.62016	±	0.24317		99.4034	±	1.56994		90.9316	±	7.52401		84.4211	±	6.41986		1.54384	±	0.0628003		50.3203	±	0.944138
302-79-4	Tretinoin (Aberela)	87.3667	±	1.93367		103.825	±	3.14723		120.492	±	16.6436		92.753	±	0.455789		100.814	±	3.3848		112.868	±	18.2632
443913-73-3	Vandetanib (Zactima)	-0.297883	±	0.048634		1.96243	±	0		0.2475	±	0.792001		-0.748984	±	0.855981		0.141301	±	0.0837337		0.191076	±	0.899179
918504-65-1	Vemurafenib (PLX4032)	88.8969	±	0.437706		80.7735	±	0.732639		86.5756	±	6.33601		91.269	±	0.427991		78.4951	±	2.65854		63.2685	±	11.3746
2068-78-2	Vincristine sulfate	41.2516	±	5.50803		70.1946	±	2.42787		84.7781	±	7.97503		83.6372	±	6.83683		13.5189	±	0.648584		110.156	±	7.41377
879085-55-9	Vismodegib (GDC-0449)	116.829	±	3.3843		95.0877	±	1.08138		132.674	±	10.8092		152.314	±	11.6733		106.151	±	2.84496		132.69	±	7.71424
149647-78-9	Vorinostat (SAHA)	1.84201	±	0.145902		63.1901	±	13.7108		35.4915	±	1.188		49.7539	±	0.855981		6.75626	±	0.293068		17.0957	±	0.0899179
Various anti-cancer compound were added and cell viabilities were analyzed after 72 hrs.
Cell viability was displayed in percentage (%).
